# Supplementary material for: Molecular epidemiology and genomic features of Bordetella parapertussis in Shanghai, China, 2017–2022
Source: Front Microbiol. 2024 Jul 9;15:1428766. doi: 10.3389/fmicb.2024.1428766 (PMC11263204; doi:10.3389/fmicb.2024.1428766)
Supplement: Supplementary file 1 [file Data_Sheet_1.ZIP]

Archive with 5 entries (4 files):
- supplementary files/S1-R.xlsx
- supplementary files/S2.xlsx
- supplementary files/S3.xlsx
- supplementary files/S4.xlsx
- supplementary files/
