# Supplementary material for: Molecular epidemiology and genomic features of Bordetella parapertussis in Shanghai, China, 2017–2022
Source: Front Microbiol. 2024 Jul 9;15:1428766. doi: 10.3389/fmicb.2024.1428766 (PMC11263204; doi:10.3389/fmicb.2024.1428766)
Supplement: Supplementary file 1 [file Data_Sheet_1.ZIP › supplementary files/S1-R.xlsx]

## Sheet: table
S 1. Details of 60 Shanghai BPPs and 260 international BPPs in this study
Strain ID/Biosample	Accession number	Year	Country	Age	Source
63	SRR27418285	2017	China: Shanghai	2 months	This study
65	SRR27418284	2017	China: Shanghai	5 months	This study
68	SRR27418273	2017	China: Shanghai	7 months	This study
69	SRR27418262	2017	China: Shanghai	3 months	This study
BP535	SRR27418251	2021	China: Shanghai	8 months	This study
BP537	SRR27418240	2021	China: Shanghai	6 years	This study
BP558	SRR27418229	2021	China: Shanghai	6 years	This study
BP559	SRR27418228	2021	China: Shanghai	2 years	This study
BP560	SRR27418227	2021	China: Shanghai	8 years	This study
BP562	SRR27418226	2021	China: Shanghai	6 years	This study
BP563	SRR27418283	2021	China: Shanghai	5 years	This study
BP564	SRR27418282	2021	China: Shanghai	5 years	This study
BP565	SRR27418281	2021	China: Shanghai	5 years	This study
BP566	SRR27418280	2021	China: Shanghai	5 years	This study
BP567	SRR27418279	2021	China: Shanghai	3 years	This study
BP568	SRR27418278	2021	China: Shanghai	7 years	This study
BP569	SRR27418277	2021	China: Shanghai	7 years	This study
BP570	SRR27418276	2021	China: Shanghai	2 years	This study
BP571	SRR27418275	2021	China: Shanghai	5 years	This study
BP572	SRR27418274	2021	China: Shanghai	5 years	This study
BP573	SRR27418272	2021	China: Shanghai	5 years	This study
BP574	SRR27418271	2021	China: Shanghai	5 years	This study
BP575	SRR27418270	2021	China: Shanghai	6 years	This study
BP576	SRR27418269	2021	China: Shanghai	6 years	This study
BP577	SRR27418268	2021	China: Shanghai	5 years	This study
BP578	SRR27418267	2021	China: Shanghai	5 years	This study
BP579	SRR27418266	2021	China: Shanghai	8 years	This study
BP580	SRR27418265	2021	China: Shanghai	7 years	This study
BP581	SRR27418264	2021	China: Shanghai	3 years	This study
BP582	SRR27418263	2021	China: Shanghai	4 years	This study
585	SRR27418261	2021	China: Shanghai	5 years	This study
587	SRR27418260	2021	China: Shanghai	4 years	This study
588	SRR27418259	2021	China: Shanghai	11 years	This study
589	SRR27418258	2022	China: Shanghai	5 years	This study
590	SRR27418257	2022	China: Shanghai	3 years	This study
591	SRR27418256	2022	China: Shanghai	3 years	This study
592	SRR27418255	2022	China: Shanghai	5 years	This study
593	SRR27418254	2022	China: Shanghai	5 years	This study
596	SRR27418253	2022	China: Shanghai	2 months	This study
597	SRR27418252	2022	China: Shanghai	6 years	This study
BP598	SRR27418250	2022	China: Shanghai	2 years	This study
600	SRR27418249	2022	China: Shanghai	6 years	This study
602	SRR27418248	2022	China: Shanghai	6 years	This study
603	SRR27418247	2022	China: Shanghai	4 years	This study
609	SRR27418246	2022	China: Shanghai	6 years	This study
610	SRR27418245	2022	China: Shanghai	7 years	This study
611	SRR27418244	2022	China: Shanghai	6 years	This study
612	SRR27418243	2022	China: Shanghai	4 years	This study
613	SRR27418242	2022	China: Shanghai	4 years	This study
614	SRR27418241	2022	China: Shanghai	5 years	This study
616	SRR27418239	2022	China: Shanghai	4 years	This study
617	SRR27418238	2022	China: Shanghai	4 years	This study
618	SRR27418237	2022	China: Shanghai	4 years	This study
630	SRR27418236	2022	China: Shanghai	8 years	This study
631	SRR27418235	2022	China: Shanghai	4 years	This study
632	SRR27418234	2022	China: Shanghai	4 years	This study
639	SRR27418233	2022	China: Shanghai	7 years	This study
654	SRR27418232	2022	China: Shanghai	3 years	This study
669	SRR27418231	2022	China: Shanghai	2 years	This study
671	SRR27418230	2022	China: Shanghai	2 years	This study
SAMD00146597	GCA_004323615.2	2002	Japan	-	Public data
SAMEA1705915	GCA_000195695.1	1993	NA	-	Public data
SAMEA24553918	GCA_900445785.1	1939	NA	-	Public data
SAMEA3893450	GCA_901482575.1	1967	United_Kingdom	-	Public data
SAMEA3893451	GCA_900636935.1	NA	NA	-	Public data
SAMEA3893454	GCA_900445795.1	NA	NA	-	Public data
SAMEA3905385	GCA_900475845.1	NA	NA	-	Public data
SAMN09767464	GCA_003428255.1	NA	NA	-	Public data
SAMN18200433	GCA_017357185.1	1993	Australia	-	Public data
SAMN06688235	GCA_003186765.1	1977	USA	-	Public data
SAMN06688237	GCA_003186225.1	1999	USA	-	Public data
SAMN08016807	GCA_004008035.1	1998	USA	-	Public data
SAMN08105888	GCA_004008155.1	1975	USA	-	Public data
SAMN08105889	GCA_004008355.1	1985	USA	-	Public data
SAMN08105890	GCA_004008215.1	1974	USA	-	Public data
SAMN22091637	GCA_020735965.1	NA	Germany	-	Public data
SAMN22091638	GCA_020735925.1	NA	Germany	-	Public data
SAMEA2269852	ERR380645	NA	NA	-	Public data
SAMEA2269853	ERR380646	NA	NA	-	Public data
SAMEA2269854	ERR380647	NA	NA	-	Public data
SAMEA2269855	ERR380648	NA	NA	-	Public data
SAMEA2269856	ERR380649	NA	NA	-	Public data
SAMEA2269857	ERR380650	NA	NA	-	Public data
SAMEA8769797	ERR5954249	1994	France	-	Public data
SAMEA8769798	ERR5954250	1993	France	-	Public data
SAMEA8769799	ERR5954251	1993	France	-	Public data
SAMEA8769800	ERR5954252	1993	France	-	Public data
SAMEA8769801	ERR5954253	1993	France	-	Public data
SAMEA8769802	ERR5954254	1994	France	-	Public data
SAMEA8769803	ERR5954255	1996	France	-	Public data
SAMEA8769804	ERR5954256	1997	France	-	Public data
SAMEA8769805	ERR5954257	1998	France	-	Public data
SAMEA8769806	ERR5954258	1963	France	-	Public data
SAMEA8769807	ERR5954259	1958	France	-	Public data
SAMEA8769808	ERR5954260	1963	France	-	Public data
SAMEA8769809	ERR5954261	1963	France	-	Public data
SAMEA8769810	ERR5954262	1963	France	-	Public data
SAMEA8769811	ERR5954263	1963	France	-	Public data
SAMEA8769812	ERR5954264	2003	France	-	Public data
SAMEA8769813	ERR5954265	2004	France	-	Public data
SAMEA8769814	ERR5954266	2004	France	-	Public data
SAMEA8769815	ERR5954267	2004	France	-	Public data
SAMEA8769816	ERR5954268	2004	France	-	Public data
SAMEA8769817	ERR5954269	2004	France	-	Public data
SAMEA8769818	ERR5954270	2004	France	-	Public data
SAMEA8769819	ERR5954271	2005	France	-	Public data
SAMEA8769820	ERR5954272	2005	France	-	Public data
SAMEA8769821	ERR5954273	2006	France	-	Public data
SAMEA8769822	ERR5954274	2006	France	-	Public data
SAMEA8769823	ERR5954275	2007	France	-	Public data
SAMEA8769824	ERR5954276	2007	France	-	Public data
SAMEA8769825	ERR5954277	2007	France	-	Public data
SAMEA8769826	ERR5954278	2007	France	-	Public data
SAMEA8769827	ERR5954279	2007	France	-	Public data
SAMEA8769828	ERR5954280	2007	France	-	Public data
SAMEA8769829	ERR5954281	2007	France	-	Public data
SAMEA8769830	ERR5954282	2007	France	-	Public data
SAMEA8769831	ERR5954283	2007	France	-	Public data
SAMEA8769832	ERR5954284	2007	France	-	Public data
SAMEA8769833	ERR5954285	2009	France	-	Public data
SAMEA8769834	ERR5954286	2009	France	-	Public data
SAMEA8769835	ERR5954287	2009	France	-	Public data
SAMEA8769836	ERR5954288	2009	France	-	Public data
SAMEA8769837	ERR5954289	2009	France	-	Public data
SAMEA8769838	ERR5954290	2009	France	-	Public data
SAMEA8769839	ERR5954291	2009	France	-	Public data
SAMEA8769840	ERR5954292	2009	France	-	Public data
SAMEA8769841	ERR5954293	2009	France	-	Public data
SAMEA8769842	ERR5954294	2009	France	-	Public data
SAMEA8769843	ERR5954295	2009	France	-	Public data
SAMEA8769844	ERR5954296	2009	France	-	Public data
SAMEA8769845	ERR5954297	2010	France	-	Public data
SAMEA8769846	ERR5954298	2010	France	-	Public data
SAMEA8769847	ERR5954299	2010	France	-	Public data
SAMEA8769848	ERR5954300	2010	France	-	Public data
SAMEA8769849	ERR5954301	2010	France	-	Public data
SAMEA8769850	ERR5954302	2010	France	-	Public data
SAMEA8769851	ERR5954303	2010	France	-	Public data
SAMEA8769852	ERR5954304	2010	France	-	Public data
SAMEA8769853	ERR5954305	2010	France	-	Public data
SAMEA8769854	ERR5954306	2011	France	-	Public data
SAMEA8769855	ERR5954307	2011	France	-	Public data
SAMEA8769856	ERR5954308	2011	France	-	Public data
SAMEA8769857	ERR5954309	2011	France	-	Public data
SAMEA8769858	ERR5954310	2011	France	-	Public data
SAMEA8769859	ERR5954311	2012	France	-	Public data
SAMEA8769860	ERR5954312	2012	France	-	Public data
SAMEA8769861	ERR5954313	2012	France	-	Public data
SAMEA8769862	ERR5954314	2012	France	-	Public data
SAMEA8769863	ERR5954315	2012	France	-	Public data
SAMEA8769864	ERR5954316	2012	France	-	Public data
SAMEA8769865	ERR5954317	2013	France	-	Public data
SAMEA8769866	ERR5954318	2013	France	-	Public data
SAMEA8769867	ERR5954319	2013	France	-	Public data
SAMEA8769868	ERR5954320	2013	France	-	Public data
SAMEA8769869	ERR5954321	2013	France	-	Public data
SAMEA8769870	ERR5954322	2013	France	-	Public data
SAMEA8769871	ERR5954323	2013	France	-	Public data
SAMEA8769872	ERR5954324	2013	France	-	Public data
SAMEA8769873	ERR5954325	2013	France	-	Public data
SAMEA8769874	ERR5954326	2013	France	-	Public data
SAMEA8769875	ERR5954327	2013	France	-	Public data
SAMEA8769876	ERR5954328	2013	France	-	Public data
SAMEA8769877	ERR5954329	2013	France	-	Public data
SAMEA8769878	ERR5954330	2013	France	-	Public data
SAMEA8769879	ERR5954331	2013	France	-	Public data
SAMEA8769880	ERR5954332	2013	France	-	Public data
SAMEA8769881	ERR5954333	2014	France	-	Public data
SAMEA8769882	ERR5954334	2014	France	-	Public data
SAMEA8769883	ERR5954335	2014	France	-	Public data
SAMEA8769884	ERR5954336	2014	France	-	Public data
SAMEA8769885	ERR5954337	2014	France	-	Public data
SAMEA8769886	ERR5954338	2014	France	-	Public data
SAMEA8769887	ERR5954339	2014	France	-	Public data
SAMEA8769888	ERR5954340	2014	France	-	Public data
SAMEA8769889	ERR5954341	2014	France	-	Public data
SAMEA8769890	ERR5954342	2015	France	-	Public data
SAMEA8769891	ERR5954343	2015	France	-	Public data
SAMEA8769892	ERR5954344	2015	France	-	Public data
SAMEA8769893	ERR5954345	2016	France	-	Public data
SAMEA8769894	ERR5954346	2016	France	-	Public data
SAMEA8769895	ERR5954347	2016	France	-	Public data
SAMEA8769896	ERR5954348	2016	France	-	Public data
SAMEA8769897	ERR5954349	2016	France	-	Public data
SAMEA8769898	ERR5954350	2016	France	-	Public data
SAMEA8769899	ERR5954351	2016	France	-	Public data
SAMEA8769900	ERR5954352	2016	France	-	Public data
SAMEA8769901	ERR5954353	2016	France	-	Public data
SAMEA8769902	ERR5954354	2016	France	-	Public data
SAMEA8769903	ERR5954355	2016	France	-	Public data
SAMEA8769904	ERR5954356	2016	France	-	Public data
SAMEA8769905	ERR5954357	2017	France	-	Public data
SAMEA8769906	ERR5954358	2018	France	-	Public data
SAMEA8769907	ERR5954359	2018	France	-	Public data
SAMEA8769908	ERR5954360	2018	France	-	Public data
SAMEA8769909	ERR5954361	2018	France	-	Public data
SAMEA8769910	ERR5954362	2018	France	-	Public data
SAMEA8769911	ERR5954363	2018	France	-	Public data
SAMEA8769912	ERR5954364	2019	France	-	Public data
SAMEA8769913	ERR5954365	2019	France	-	Public data
SAMEA8769914	ERR5954366	2019	France	-	Public data
SAMN03996248	SRR2823720	1935	USA	-	Public data
SAMN05333721	SRR10258088	2012	USA	-	Public data
SAMN06124602	SRR10258090	2012	USA	-	Public data
SAMN06350663	SRR10258114	2004	USA	-	Public data
SAMN06350664	SRR10258112	2004	USA	-	Public data
SAMN06688234	SRR10258102	1993	USA	-	Public data
SAMN06688241	SRR10258115	2004	USA	-	Public data
SAMN06688243	SRR10258085	2012	USA	-	Public data
SAMN07774522	SRR9988836	1993	Germany	-	Public data
SAMN08016806	SRR10258066	1985	USA	-	Public data
SAMN12525329	SRR10253871	2009	USA	-	Public data
SAMN12525330	SRR10253867	2009	USA	-	Public data
SAMN12525331	SRR10253866	2009	USA	-	Public data
SAMN12525333	SRR10253865	2009	USA	-	Public data
SAMN12525334	SRR10253864	2009	USA	-	Public data
SAMN12525336	SRR10253862	2008	USA	-	Public data
SAMN12525340	SRR10253857	2009	USA	-	Public data
SAMN12525350	SRR10253846	2010	USA	-	Public data
SAMN12525351	SRR10253845	2010	USA	-	Public data
SAMN12525355	SRR10253841	2010	USA	-	Public data
SAMN12525356	SRR10253840	2010	USA	-	Public data
SAMN12525375	SRR10253819	2012	USA	-	Public data
SAMN12525376	SRR10253818	2012	USA	-	Public data
SAMN12525377	SRR10253817	2012	USA	-	Public data
SAMN12525379	SRR10253814	2012	USA	-	Public data
SAMN12525380	SRR10249899	2012	USA	-	Public data
SAMN12525381	SRR10253812	2012	USA	-	Public data
SAMN12525382	SRR10253811	2012	USA	-	Public data
SAMN12525383	SRR10253810	2012	USA	-	Public data
SAMN12525384	SRR10253809	2012	USA	-	Public data
SAMN12525385	SRR10253808	2012	USA	-	Public data
SAMN12525386	SRR10253807	2012	USA	-	Public data
SAMN12525387	SRR10253806	2012	USA	-	Public data
SAMN12525389	SRR10253804	2012	USA	-	Public data
SAMN12525391	SRR10253803	2013	USA	-	Public data
SAMN12525392	SRR10253802	2013	USA	-	Public data
SAMN12525394	SRR10253800	2014	USA	-	Public data
SAMN12525395	SRR10253799	2014	USA	-	Public data
SAMN12525396	SRR10253798	2014	USA	-	Public data
SAMN12525397	SRR10253797	2014	USA	-	Public data
SAMN12525398	SRR10253796	2014	USA	-	Public data
SAMN12525400	SRR10253793	2014	USA	-	Public data
SAMN12525401	SRR10253792	2014	USA	-	Public data
SAMN12525402	SRR10253791	2014	USA	-	Public data
SAMN12525403	SRR10253790	2014	USA	-	Public data
SAMN12525404	SRR10253789	2014	USA	-	Public data
SAMN12525405	SRR10253788	2014	USA	-	Public data
SAMN12525406	SRR10253787	2014	USA	-	Public data
SAMN12525407	SRR10253786	2014	USA	-	Public data
SAMN12525408	SRR10253785	2014	USA	-	Public data
SAMN12525409	SRR10253784	2014	USA	-	Public data
SAMN12525410	SRR10253782	2014	USA	-	Public data
SAMN12525411	SRR10253781	2014	USA	-	Public data
SAMN12525412	SRR10249909	2014	USA	-	Public data
SAMN12525413	SRR10253779	2014	USA	-	Public data
SAMN12525414	SRR10249907	2014	USA	-	Public data
SAMN12525415	SRR10253777	2014	USA	-	Public data
SAMN12525416	SRR10253776	2014	USA	-	Public data
SAMN12525417	SRR10253775	2014	USA	-	Public data
SAMN12525418	SRR10253774	2014	USA	-	Public data
SAMN12525419	SRR10253773	2014	USA	-	Public data
SAMN12525420	SRR10253892	2014	USA	-	Public data
SAMN12525421	SRR10253891	2014	USA	-	Public data
SAMN12525422	SRR10253890	2014	USA	-	Public data
SAMN12525424	SRR10253888	2015	USA	-	Public data
SAMN12525425	SRR10253887	2014	USA	-	Public data
SAMN12525426	SRR10253886	2015	USA	-	Public data
SAMN12525427	SRR10253885	2015	USA	-	Public data
SAMN12525428	SRR10253884	2015	USA	-	Public data
SAMN12525429	SRR10253883	2016	USA	-	Public data
SAMN12525430	SRR10253881	2016	USA	-	Public data
SAMN12525431	SRR10253880	2016	USA	-	Public data
SAMN12525432	SRR10253879	2016	USA	-	Public data
SAMN12525433	SRR10253878	2016	USA	-	Public data
SAMN12525435	SRR10253877	2016	USA	-	Public data
SAMN12525436	SRR10249912	2016	USA	-	Public data
SAMN12525438	SRR10253875	2016	USA	-	Public data
SAMN12525441	SRR10249911	2017	USA	-	Public data
SAMN12525442	SRR10253872	2017	USA	-	Public data
SAMN12525444	SRR10253870	2017	USA	-	Public data
SAMN12525445	SRR10253869	2017	USA	-	Public data
SAMN12525446	SRR10253868	2017	USA	-	Public data
SAMN14069732	SRR11048704	NA	NA	-	Public data
SAMN14124162	SRR11099999	2017	USA	-	Public data
SAMN14124163	SRR11099998	2017	USA	-	Public data
SAMN14124164	SRR11099997	2017	USA	-	Public data
SAMN14124166	SRR11099996	2017	USA	-	Public data
SAMN15702624	SRR12369562	2004	Austria	-	Public data
SAMN18214790	SRR13900606	2015	Iran	-	Public data
SAMN19291968	SRR14611890	1993	Spain	-	Public data
SAMN19291969	SRR14611889	2007	Spain	-	Public data
SAMN19291970	SRR14611878	2007	Spain	-	Public data
SAMN19291973	SRR14611857	2007	Spain	-	Public data
SAMN19291974	SRR14611856	2009	Spain	-	Public data
SAMN19291976	SRR14611854	2010	Spain	-	Public data
SAMN19291977	SRR14611853	2010	Spain	-	Public data
SAMN19291978	SRR14611888	2010	Spain	-	Public data
SAMN19291979	SRR14611887	2011	Spain	-	Public data
SAMN19291980	SRR14611886	2011	Spain	-	Public data
SAMN19291982	SRR14611884	2016	Spain	-	Public data
SAMN19291983	SRR14611883	2017	Spain	-	Public data
SAMN19291985	SRR14611881	2017	Spain	-	Public data
SAMN19291986	SRR14611880	2018	Spain	-	Public data
SAMN19291987	SRR14611879	2018	Spain	-	Public data
SAMN19291988	SRR14611877	2018	Spain	-	Public data
SAMN19291989	SRR14611876	2018	Spain	-	Public data
SAMN19291991	SRR14611874	2018	Spain	-	Public data
SAMN19291992	SRR14611873	2018	Spain	-	Public data
SAMN19291993	SRR14611872	2005	Spain	-	Public data
SAMN19291994	SRR14611871	2018	Spain	-	Public data
SAMN19291995	SRR14611870	2018	Spain	-	Public data
SAMN19291996	SRR14611869	2009	Spain	-	Public data
SAMN19291998	SRR14611866	2012	Spain	-	Public data
SAMN19292001	SRR14611863	2012	Spain	-	Public data
SAMN19292002	SRR14611862	2019	Spain	-	Public data
SAMN19292003	SRR14611861	2018	Spain	-	Public data
SAMN19292004	SRR14611860	2015	Spain	-	Public data
SAMN19292005	SRR14611859	2016	Spain	-	Public data
SAMN37311000	SRR26175772	2013	Austria	-	Public data
