# Supplementary material for: Molecular epidemiology and genomic features of Bordetella parapertussis in Shanghai, China, 2017–2022
Source: Front Microbiol. 2024 Jul 9;15:1428766. doi: 10.3389/fmicb.2024.1428766 (PMC11263204; doi:10.3389/fmicb.2024.1428766)
Supplement: Supplementary file 1 [file Data_Sheet_1.ZIP › supplementary files/S2.xlsx]

## Sheet: table
S2. Virulence gene profiles of BPPs in Shanghai, China
Strain ID	Accession number	MLVA	ptxP	prn	ptxA	ptxB	ptxC	ptxD	ptxE	fim2	fim3
63	SRR27418285	Untype-1	ptxP-37	prn-101	ptxA-13	ptxB-3	ptxC-3	ptxD-3	ptxE-3	fim2-2	fim3-10
65	SRR27418284	Untype-1	ptxP-37	prn-101	ptxA-13	ptxB-3	ptxC-3	ptxD-3	ptxE-3	fim2-2	fim3-10
68	SRR27418273	Untype-1	ptxP-37	prn-101	ptxA-13	ptxB-3	ptxC-3	ptxD-3	ptxE-3	fim2-2	fim3-10
69	SRR27418262	Untype-1	ptxP-37	prn-101	ptxA-13	ptxB-3	ptxC-3	ptxD-3	ptxE-3	fim2-2	fim3-10
BP535	SRR27418251	MT6	ptxP-37	prn-101	ptxA-13	ptxB-3	ptxC-3	ptxD-3	ptxE-3	fim2-2	fim3-10
BP537	SRR27418240	MT4	ptxP-37	prn-54	ptxA-13	ptxB-3	ptxC-3	ptxD-3	ptxE-3	fim2-2	fim3-10
BP558	SRR27418229	MT6	ptxP-37	prn-101	ptxA-13	ptxB-3	ptxC-3	ptxD-3	ptxE-3	fim2-2	fim3-10
BP559	SRR27418228	MT6	ptxP-37	prn-101	ptxA-13	ptxB-3	ptxC-3	ptxD-3	ptxE-3	fim2-2	fim3-10
BP560	SRR27418227	MT6	ptxP-37	prn-101	ptxA-13	ptxB-3	ptxC-3	ptxD-3	ptxE-3	fim2-2	fim3-10
BP562	SRR27418226	MT6	ptxP-37	prn-101	ptxA-13	ptxB-3	ptxC-3	ptxD-3	ptxE-3	fim2-2	fim3-10
BP563	SRR27418283	MT6	ptxP-37	prn-101	ptxA-13	ptxB-3	ptxC-3	ptxD-3	ptxE-3	fim2-2	fim3-10
BP564	SRR27418282	MT6	ptxP-37	prn-101	ptxA-13	ptxB-3	ptxC-3	ptxD-3	ptxE-3	fim2-2	fim3-10
BP565	SRR27418281	MT6	ptxP-37	prn-101	ptxA-13	ptxB-3	ptxC-3	ptxD-3	ptxE-3	fim2-2	fim3-10
BP566	SRR27418280	MT6	ptxP-37	prn-101	ptxA-13	ptxB-3	ptxC-3	ptxD-3	ptxE-3	fim2-2	fim3-10
BP567	SRR27418279	MT6	ptxP-37	prn-101	ptxA-13	ptxB-3	ptxC-3	ptxD-3	ptxE-3	fim2-2	fim3-10
BP568	SRR27418278	MT4	ptxP-37	prn-54	ptxA-13	ptxB-3	ptxC-3	ptxD-3	ptxE-3	fim2-2	fim3-10
BP569	SRR27418277	MT6	ptxP-37	prn-101	ptxA-13	ptxB-3	ptxC-3	ptxD-3	ptxE-3	fim2-2	fim3-10
BP570	SRR27418276	MT6	ptxP-37	prn-101	ptxA-13	ptxB-3	ptxC-3	ptxD-3	ptxE-3	fim2-2	fim3-10
BP571	SRR27418275	MT6	ptxP-37	prn-101	ptxA-13	ptxB-3	ptxC-3	ptxD-3	ptxE-3	fim2-2	fim3-10
BP572	SRR27418274	MT6	ptxP-37	prn-101	ptxA-13	ptxB-3	ptxC-3	ptxD-3	ptxE-3	fim2-2	fim3-10
BP573	SRR27418272	MT6	ptxP-37	prn-101	ptxA-13	ptxB-3	ptxC-3	ptxD-3	ptxE-3	fim2-2	fim3-10
BP574	SRR27418271	MT6	ptxP-37	prn-101	ptxA-13	ptxB-3	ptxC-3	ptxD-3	ptxE-3	fim2-2	fim3-10
BP575	SRR27418270	MT6	ptxP-37	prn-101	ptxA-13	ptxB-3	ptxC-3	ptxD-3	ptxE-3	fim2-2	fim3-10
BP576	SRR27418269	MT6	ptxP-37	prn-101	ptxA-13	ptxB-3	ptxC-3	ptxD-3	ptxE-3	fim2-2	fim3-10
BP577	SRR27418268	MT6	ptxP-37	prn-101	ptxA-13	ptxB-3	ptxC-3	ptxD-3	ptxE-3	fim2-2	fim3-10
BP578	SRR27418267	MT6	ptxP-37	prn-101	ptxA-13	ptxB-3	ptxC-3	ptxD-3	ptxE-3	fim2-2	fim3-10
BP579	SRR27418266	MT6	ptxP-37	prn-101	ptxA-13	ptxB-3	ptxC-3	ptxD-3	ptxE-3	fim2-2	fim3-10
BP580	SRR27418265	MT6	ptxP-37	prn-101	ptxA-13	ptxB-3	ptxC-3	ptxD-3	ptxE-3	fim2-2	fim3-10
BP581	SRR27418264	MT6	ptxP-37	prn-101	ptxA-13	ptxB-3	ptxC-3	ptxD-3	ptxE-3	fim2-2	fim3-10
BP582	SRR27418263	MT5	ptxP-37	prn-54	ptxA-13	ptxB-3	ptxC-3	ptxD-3	ptxE-3	fim2-2	fim3-10
585	SRR27418261	MT4	ptxP-37	prn-54	ptxA-13	ptxB-3	ptxC-3	ptxD-3	ptxE-3	fim2-2	fim3-10
587	SRR27418260	MT4	ptxP-37	prn-54	ptxA-13	ptxB-3	ptxC-3	ptxD-3	ptxE-3	fim2-2	fim3-10
588	SRR27418259	MT6	ptxP-37	prn-54	ptxA-13	ptxB-3	ptxC-3	ptxD-3	ptxE-3	fim2-2	fim3-10
589	SRR27418258	MT6	ptxP-37	prn-101	ptxA-13	ptxB-3	ptxC-3	ptxD-3	ptxE-3	fim2-2	fim3-10
590	SRR27418257	MT4	ptxP-37	prn-54	ptxA-13	ptxB-3	ptxC-3	ptxD-3	ptxE-3	fim2-2	fim3-10
591	SRR27418256	MT4	ptxP-37	prn-54	ptxA-13	ptxB-3	ptxC-3	ptxD-3	ptxE-3	fim2-2	fim3-10
592	SRR27418255	MT6	ptxP-37	prn-101	ptxA-13	ptxB-3	ptxC-3	ptxD-3	ptxE-3	fim2-2	fim3-10
593	SRR27418254	MT4	ptxP-37	prn-54	ptxA-13	ptxB-3	ptxC-3	ptxD-3	ptxE-3	fim2-2	fim3-10
596	SRR27418253	MT4	ptxP-37	prn-54	ptxA-13	ptxB-3	ptxC-3	ptxD-3	ptxE-3	fim2-2	fim3-10
597	SRR27418252	MT6	ptxP-37	prn-101	ptxA-13	ptxB-3	ptxC-3	ptxD-3	ptxE-3	fim2-2	fim3-10
BP598	SRR27418250	MT4	ptxP-37	prn-54	ptxA-13	ptxB-3	ptxC-3	ptxD-3	ptxE-3	fim2-2	fim3-10
600	SRR27418249	MT4	ptxP-37	prn-54	ptxA-13	ptxB-3	ptxC-3	ptxD-3	ptxE-3	fim2-2	fim3-10
602	SRR27418248	MT6	ptxP-37	prn-101	ptxA-13	ptxB-3	ptxC-3	ptxD-3	ptxE-3	fim2-2	fim3-10
603	SRR27418247	MT4	ptxP-37	prn-54	ptxA-13	ptxB-3	ptxC-3	ptxD-3	ptxE-3	fim2-2	fim3-10
609	SRR27418246	MT6	ptxP-37	prn-101	ptxA-13	ptxB-3	ptxC-3	ptxD-3	ptxE-3	fim2-2	fim3-10
610	SRR27418245	MT6	ptxP-37	prn-101	ptxA-13	ptxB-3	ptxC-3	ptxD-3	ptxE-3	fim2-2	fim3-10
611	SRR27418244	MT6	ptxP-37	prn-101	ptxA-13	ptxB-3	ptxC-3	ptxD-3	ptxE-3	fim2-2	fim3-10
612	SRR27418243	MT6	ptxP-37	prn-101	ptxA-13	ptxB-3	ptxC-3	ptxD-3	ptxE-3	fim2-2	fim3-10
613	SRR27418242	MT4	ptxP-37	prn-54	ptxA-13	ptxB-3	ptxC-3	ptxD-3	ptxE-3	fim2-2	fim3-10
614	SRR27418241	MT6	ptxP-37	prn-101	ptxA-13	ptxB-3	ptxC-3	ptxD-3	ptxE-3	fim2-2	fim3-10
616	SRR27418239	MT4	ptxP-37	prn-54	ptxA-13	ptxB-3	ptxC-3	ptxD-3	ptxE-3	fim2-2	fim3-10
617	SRR27418238	MT6	ptxP-37	prn-101	ptxA-13	ptxB-3	ptxC-3	ptxD-3	ptxE-3	fim2-2	fim3-10
618	SRR27418237	MT6	ptxP-37	prn-101	ptxA-13	ptxB-3	ptxC-3	ptxD-3	ptxE-3	fim2-2	fim3-10
630	SRR27418236	MT4	ptxP-37	prn-54	ptxA-13	ptxB-3	ptxC-3	ptxD-3	ptxE-3	fim2-2	fim3-10
631	SRR27418235	MT4	ptxP-37	prn-54	ptxA-13	ptxB-3	ptxC-3	ptxD-3	ptxE-3	fim2-2	fim3-10
632	SRR27418234	MT4	ptxP-37	prn-54	ptxA-13	ptxB-3	ptxC-3	ptxD-3	ptxE-3	fim2-2	fim3-10
639	SRR27418233	MT6	ptxP-37	prn-101	ptxA-13	ptxB-3	ptxC-3	ptxD-3	ptxE-3	fim2-2	fim3-10
654	SRR27418232	MT6	ptxP-37	prn-101	ptxA-13	ptxB-3	ptxC-3	ptxD-3	ptxE-3	fim2-2	fim3-10
669	SRR27418231	MT6	ptxP-37	prn-101	ptxA-13	ptxB-3	ptxC-3	ptxD-3	ptxE-3	fim2-2	fim3-10
671	SRR27418230	MT6	ptxP-37	prn-101	ptxA-13	ptxB-3	ptxC-3	ptxD-3	ptxE-3	fim2-2	fim3-10
