# Supplementary material for: Molecular epidemiology and genomic features of Bordetella parapertussis in Shanghai, China, 2017–2022
Source: Front Microbiol. 2024 Jul 9;15:1428766. doi: 10.3389/fmicb.2024.1428766 (PMC11263204; doi:10.3389/fmicb.2024.1428766)
Supplement: Supplementary file 1 [file Data_Sheet_1.ZIP › supplementary files/S3.xlsx]

## Sheet: Sheet1
S3. MT4/6 lineage specific SNPs of BPPs.
Reference	SNP position	MT4-lineage (n=276)	MT6-lineage (n=46)	Gene	Function
NC_002928.3	130756	A	C	BPP0123	asparagine synthase (glutamine-hydrolyzing)
NC_002928.3	145062	G	A	BPP0135	glycosyltransferase
NC_002928.3	148586	C	T	BPP0137	NAD-dependent epimerase/dehydratase family protein
NC_002928.3	219108	C	T	BPP0204	SAM-dependent methyltransferase
NC_002928.3	289070	C	T	BPP0278	xanthine dehydrogenase family protein molybdopterin-binding subunit
NC_002928.3	357150	C	T	BPP0337	autotransporter outer membrane beta-barrel domain-containing protein
NC_002928.3	480043	G	A	BPP0452	autotransporter BatB
NC_002928.3	503407	C	T	BPP0470	GntR family transcriptional regulator
NC_002928.3	543878	C	A	BPP0511	IclR family transcriptional regulator
NC_002928.3	875300	C	T	BPP0813	bifunctional DNA-formamidopyrimidine glycosylase/DNA-(apurinic or apyrimidinic site) lyase
NC_002928.3	912443	A	T	BPP0842	metalloregulator ArsR/SmtB family transcription factor
NC_002928.3	1106161	T	C	BPP1028	tetrathionate reductase subunit A
NC_002928.3	1159572	G	A	BPP1085	hypothetical protein
NC_002928.3	1167216	C	T	BPP1094	ubiquinol oxidase subunit II
NC_002928.3	1173761	G	A	BPP1102	class I SAM-dependent methyltransferase
NC_002928.3	1358534	T	C	BPP1261	DNA methyltransferase
NC_002928.3	1407065	G	A	BPP1305	MaoC family dehydratase
NC_002928.3	1467371	C	T	BPP1367	MATE family efflux transporter
NC_002928.3	1468751	C	T	Intergenic
NC_002928.3	1514481	A	T	BPP1415	Crp/Fnr family transcriptional regulator
NC_002928.3	1619738	C	T	BPP1512	hypothetical protein
NC_002928.3	1635913	C	T	BPP1528	translation elongation factor Ts
NC_002928.3	1647814	C	T	BPP1540	lipid-A-disaccharide synthase
NC_002928.3	1682322	G	T	BPP1575	DctP family TRAP transporter solute-binding subunit
NC_002928.3	1690078	C	T	Intergenic
NC_002928.3	1767025	G	A	BPP1656	sulfate ABC transporter permease subunit CysT
NC_002928.3	1853973	G	A	BPP1731	leucine--tRNA ligase
NC_002928.3	1858828	C	T	BPP1735	SulP family inorganic anion transporter
NC_002928.3	1882583	A	G	Intergenic
NC_002928.3	1923679	T	G	BPP1797	amino acid ABC transporter ATP-binding protein
NC_002928.3	2241423	C	T	BPP2093	ABC transporter ATP-binding protein
NC_002928.3	2297760	G	T	BPP2148	molybdopterin guanine dinucleotide-containing S/N-oxide reductase
NC_002928.3	2332959	G	A	BPP2181	TRAP transporter small permease
NC_002928.3	2390350	C	T	BPP2245	SpoIIE family protein phosphatase
NC_002928.3	2453113	G	C	BPP2307	acetate--CoA ligase family protein
NC_002928.3	2590902	C	T	BPP2417	23S rRNA (pseudouridine(1915)-N(3))-methyltransferase RlmH
NC_002928.3	2637032	G	A	BPP2458	aromatic ring-hydroxylating dioxygenase subunit alpha
NC_002928.3	2638859	C	A	Intergenic
NC_002928.3	2696413	T	G	Intergenic
NC_002928.3	2719098	G	A	BPP2526	YeeE/YedE family protein
NC_002928.3	2753767	G	A	BPP2559	3-hydroxyacyl-CoA dehydrogenase
NC_002928.3	2758627	G	A	Intergenic
NC_002928.3	2812891	C	G	BPP2613	endonuclease
NC_002928.3	2838243	A	G	BPP2638	ADP-forming succinate--CoA ligase subunit beta
NC_002928.3	2848070	G	A	Intergenic
NC_002928.3	2923342	G	A	BPP2726	tripartite tricarboxylate transporter substrate binding protein
NC_002928.3	2990666	G	C	BPP2793	N%2CN-dimethylformamidase beta subunit family domain-containing protein
NC_002928.3	3158671	G	A	BPP2948	branched-chain amino acid ABC transporter substrate-binding protein
NC_002928.3	3212664	G	A	BPP2987	nitrogen regulation protein NR(II)
NC_002928.3	3233836	G	A	BPP3007	bifunctional (p)ppGpp synthetase/guanosine-3'%2C5'-bis(diphosphate) 3'-pyrophosphohydrolase
NC_002928.3	3263965	C	A	BPP3027	filamentous hemagglutinin/adhesin
NC_002928.3	3279287	C	T	BPP3038	TRAP transporter substrate-binding protein
NC_002928.3	3430510	G	A	BPP3184	cyanophycin synthetase
NC_002928.3	3433341	G	A	Intergenic
NC_002928.3	3498638	G	A	BPP3242	UDP-2%2C3-diacylglucosamine diphosphatase
NC_002928.3	3622273	G	A	BPP3362	carboxymuconolactone decarboxylase family protein
NC_002928.3	3641593	G	A	BPP3376	TonB-dependent siderophore receptor
NC_002928.3	3645203	A	G	BPP3379	NADH-quinone oxidoreductase subunit M
NC_002928.3	3657722	G	A	BPP3392	porin
NC_002928.3	3672890	C	T	BPP3405	metalloregulator ArsR/SmtB family transcription factor
NC_002928.3	3760462	G	A	BPP3477	cytochrome c
NC_002928.3	3774270	G	A	Intergenic
NC_002928.3	3879027	G	A	BPP3591	ABC transporter permease
NC_002928.3	3936000	G	A	BPP3640	SDR family oxidoreductase
NC_002928.3	3958419	C	T	BPP3661	acyl-CoA dehydrogenase
NC_002928.3	3978229	G	A	BPP3679	ABC transporter permease
NC_002928.3	4003029	C	T	BPP3702	hypothetical protein
NC_002928.3	4047990	G	A	BPP3744	M23 family metallopeptidase
NC_002928.3	4147243	T	C	BPP3830	hypothetical protein
NC_002928.3	4229308	G	A	BPP3903	ribonucleoside-diphosphate reductase subunit alpha
NC_002928.3	4235558	A	T	BPP3908	membrane-bound O-acyltransferase
NC_002928.3	4403368	G	A	BPP4067	beta-propeller fold lactonase family protein
NC_002928.3	4510757	G	A	BPP4176	sulfite exporter TauE/SafE family protein
NC_002928.3	4764212	C	T	Intergenic
