# Supplementary material for: Molecular epidemiology and genomic features of Bordetella parapertussis in Shanghai, China, 2017–2022
Source: Front Microbiol. 2024 Jul 9;15:1428766. doi: 10.3389/fmicb.2024.1428766 (PMC11263204; doi:10.3389/fmicb.2024.1428766)
Supplement: Supplementary file 1 [file Data_Sheet_1.ZIP › supplementary files/S4.xlsx]

## Sheet: Sheet1
Table S4. Clinical and laboratory characteristics of MT4-lineage and MT6-lineage BPP cases in Shanghai
Characteristics		MT4-lineage	MT6-lineage	P-value
		(n=16)	(n=43)
Gender	Male	10 (62.5%)	21 (48.8%)
	Female	6 (37.5%)	22 (51.2%)	0.27
Ages (Years)		4.3 ± 0.5	4.6 ± 2.3	0.21
Clinical	Paroxysmal cough	13 (81.3%)	32 (74.4%)	0.83
symptoms	Cough days	14.2 ± 2.7	31.2 ± 5.6	0.04
	Spasmodic cough	1 (6.3%)	4 (9.3%)	>0.99
	Vomit	4 (25.0%)	9 (20.9%)	0.96
	Phlegm	14 (87.5%)	30 (69.8%)	0.29
	Rhinorrhea	9 (56.3%)	27 (62.8%)	0.48
	Wheezing	2 (12.5%)	5 (11.6%)	0.72
	Fever	4 (25.0%)	14 (32.6%)	0.81
Antimicrobial agents usage	Macrolides	6 (37.5%)	24 (55.8%)	0.21
	Cephalosporins	8 (50%)	15 (34.9%)	0.29
Antimicrobial resistant ratios	Macrolides	0 (0%)	0 (0%)	>0.99
	Sulfamethoxazole/ trimethoprim	0 (0%)	0 (0%)	>0.99
X-ray	Bronchitis	8 (50.0%)	17 (39.5%)	0.47
	Bronchopneumonia	1 (6.3%)	7 (16.3%)	>0.99
	Pneumonia	1 (6.3%)	2 (4.7%)	>0.99
Laboratory testing	WBC	11.1 ± 0.8	11.5 ± 0.5	0.75
	Abnormal CRP	3 (18.8%)	11 (25.6%)	0.83
